# Supplementary material for: Analysis of the Promoter Regions of gga-miR-31 and Its Regulation by RA and C-jun in Chicken
Source: Int J Mol Sci. 2023 Aug 7;24(15):12516. doi: 10.3390/ijms241512516 (PMC10420004; doi:10.3390/ijms241512516)
Supplement: Supplementary file 1 [file ijms-24-12516-s001.zip]

Archive with 1 entries (1 files):
- ijms-2444917-supplementary.pdf
